# Supplementary material for: LMWP (S3-3) from the Larvae of Musca domestica Alleviate D-IBS by Adjusting the Gut Microbiota
Source: Molecules. 2022 Jul 15;27(14):4517. doi: 10.3390/molecules27144517 (PMC9324334; doi:10.3390/molecules27144517)
Supplement: Supplementary file 1 [file molecules-27-04517-s001.zip]

Archive with 1 entries (1 files):
- molecules-1741405-SI.pdf
